# Supplementary material for: Event-Free Survival in Patients with Early HER2-Positive Breast Cancer with a Pathological Complete Response after HER2-Targeted Therapy: A Pooled Analysis
Source: Cancers (Basel). 2022 Oct 15;14(20):5051. doi: 10.3390/cancers14205051 (PMC9599862; doi:10.3390/cancers14205051)
Supplement: Supplementary file 1 [file cancers-14-05051-s001.zip]

Archive with 1 entries (1 files):
- cancers-1910914-SI.pdf
